# Supplementary material for: Heterologous Expression and Functional Analysis of Rice GLUTAMATE RECEPTOR-LIKE Family Indicates its Role in Glutamate Triggered Calcium Flux in Rice Roots
Source: Rice (N Y). 2016 Mar 8;9:9. doi: 10.1186/s12284-016-0081-x (PMC4783324; doi:10.1186/s12284-016-0081-x)
Supplement: Additional file 3: — The information of OsGLR genes in rice. (XLSX 12 kb) [file 12284_2016_81_MOESM3_ESM.xlsx]

## Sheet: Sheet1
							Deduced polypeptide
	Gene name	Locus ID	BAC/PAC name	Accession no.	Chromosome	ORF length	Length(aa)	Mw(kDa)	pI	No. of TMHs *	PSORT predictions **
	OsGLR1.1	LOC_Os09g26144	OSJNBa0016E03	AP005686.3	9	2868	955	100.79	6.44	6	P:6 V:3 C:2 Ch:1 Ex:1
	OsGLR1.2	LOC_Os09g26160	OSJNBa0016E03	AP005686.3	9	2853	950	106.15	5.41	5	P:13
	OsGLR1.3	LOC_Os06g09130	OSJNBa0090D06	AP004738.3	6	2049	682	76.55	8.28	3	Ch:7 Ch-M:6 M:3 C:2 P:1
	OsGLR1.4	LOC_Os02g54640	OSJNBa0054K20	AP005535.3	2	2967	988	107.25	6.64	5	P:5 Ch:8
	OsGLR2.1	LOC_Os09g25980	P0689B09	AP005886.3	9	2847	948	105.52	6.59	3	P:13
	OsGLR2.2	LOC_Os09g25960	P0689B09	AP005886.3	9	2802	933	104.35	6.15	3	P:13
	OsGLR2.3	LOC_Os09g25990	P0689B09	AP005886.3	9	2805	934	104.38	6.17	3	P:11 Ch:1 ER:1
	OsGLR2.4	LOC_Os09g26000	P0689B09	AP005886.3	9	2745	914	102.36	6.04	3	P:13
	OsGLR3.1	LOC_Os04g49570	OSJNBa0013K16	AL662957.2	4	2817	938	103.27	6.3	3	P:11 Ch:1 ER:1
	OsGLR3.2	LOC_Os02g02540	OJ1442_E05	AP004121.3	2	2835	944	105.3	5.78	4	P:13
	OsGLR3.3	LOC_Os06g46670	P0003H08	AP003723.3	6	2538	845	94.22	5.68	3	P:12 M:1
	OsGLR3.4	LOC_Os07g01310	P0446F04	AP005187.5	7	2871	956	104.44	6.47	4	P:10 ER:3
	OsGLR3.5	LOC_Os06g06130	OSJNBa0085L11	AP006533.3	6	2850	949	100.8	6.97	6	P:1 Ex:5 Pe:5 C:2
										* Number of transmembrane helices predicted with TMHMM Server
										** PSORT predictions: P(plasmamembrane),V(vacuolarmembrane),C(cytosol),Ch(chloroplast),N(nuclear),E.R.(endoplasmicreticulum),M(mitochondrion)
