# Supplementary material for: Heterologous Expression and Functional Analysis of Rice GLUTAMATE RECEPTOR-LIKE Family Indicates its Role in Glutamate Triggered Calcium Flux in Rice Roots
Source: Rice (N Y). 2016 Mar 8;9:9. doi: 10.1186/s12284-016-0081-x (PMC4783324; doi:10.1186/s12284-016-0081-x)
Supplement: Additional file 10: — The sequences of primers used in this research. (XLSX 13 kb) [file 12284_2016_81_MOESM10_ESM.xlsx]

## Sheet: Sheet1
	Primer names	Primer sequences
Primers for qRT-PCR in Figure 5 and Additional file 6	02g02540-qRTU	AGCATGGCCCTAAGAGAGGA
	02g02540-qRTL	CTCCGACAGTGACAGGATCG
	02g54640-qRTU2	CAGCAGTTCGGCCTCATCTT
	02g54640-qRTL2	AACCTCGACAGGTTGCTCTC
	04g49570-qRTU2	AGAACCCTAAGTTCGCCGTC
	04g49570-qRTL2	AGAGGTTGCAGGCGTGTATG
	06g16130-qRTU2	ATTCTGCCACTGTTGACCCA
	06g16130-qRTL2	CATGCCCAGCTGTGACTGAT
	06g09130-qRTU	TTGGCCCCATTGACAGAACA
	06g09130-qRTL	CGTGATGAGCCTTTGCTGTG
	06g46670-qRTU2	TGGACCCAAAGATGGTGGTG
	06g46670-qRTL2	GCGAGAACCACTCGTCATGT
	07g01310-qRTU2	AGCAGCTTCTGGGGACTCT
	07g01310-qRTL2	GGTATCTGAAGTACTGGCGCA
	09g25960-qRTU2	TTTAGATGGCTTTGCCGATGC
	09g25960-qRTL2	CAGTGGGGATCGTTTGGGAA
	09g25980-qRTU2	AACGGTGGTATTGCTGCCTT
	09g25980-qRTL2	CTGGATCAGACACAGTGCCC
	09g25990-qRTU	TGGAGGTATTGCAGCAGTCG
	09g25990-qRTL	GCATGCTGGTCCTCAATCCA
	09g26000-qRTU2	TGATCGCCCTGCTGATGTTT
	09g26000-qRTL2	TGCTCGATGTTCCTGGGATG
	09g26144-qRTU2	TGGGGATCATGAACAACTCCT
	09g26144-qRTL2	GAGGAAGATCCTCAGGTACGG
	09g26160-qRTU	CAAAATAGGCGTGCCTGCAA
	09g26160-qRTL	ACCAACTGCTGCATCGAAGT
	OsACTIN-qRTU	CTCCCCCATGCTATCCTTCG
	OsACTIN-qRTL	TGAATGAGTAACCACGCTCCG
Primers for full-length CDS (with or without stop codon)	02540-BP-U	ggggacaagtttgtacaaaaaagcaggcttcgaaggagatagaaccATGAAGATAGGTCTGCTCATGTTGC
	02540-BP-L	ggggaccactttgtacaagaaagctgggtgCTATATGTCAACGACACTACCATTC
	02540-BP-2L	ggggaccactttgtacaagaaagctgggtgTATGTCAACGACACTACCATTCCTG
	09130-BP-U	ggggacaagtttgtacaaaaaagcaggcttcgaaggagatagaaccATGACCATGCAGACGCGTGTCTTCA
	09130-BP-L	ggggaccactttgtacaagaaagctgggtgTCAGCAGGCACAGGATCGTCGATCG
	09130-BP-2L	ggggaccactttgtacaagaaagctgggtgGCAGGCACAGGATCGTCGATCGACC
	46670-BP-U	ggggacaagtttgtacaaaaaagcaggcttcgaaggagatagaaccATGGAGAAAAACGTGGTTGCTGTCA
	46670-BP-L	ggggaccactttgtacaagaaagctgggtgTTAAGCCACTGACTGCGCATCTGAA
	46670-BP-2L	ggggaccactttgtacaagaaagctgggtgAGCCACTGACTGCGCATCTGAAGAA
	01310-BP-U	ggggacaagtttgtacaaaaaagcaggcttcgaaggagatagaaccATGGCGGGTGATCAGCTGCTCCGGC
	01310-BP-L	ggggaccactttgtacaagaaagctgggtgTTAGACGGAGGAAAAGGAAGAAGAG
	01310-BP-2L	ggggaccactttgtacaagaaagctgggtgGACGGAGGAAAAGGAAGAAGAGGGC
	25980-BP-U	ggggacaagtttgtacaaaaaagcaggcttcgaaggagatagaaccATGGAGAGAGCACCTCAAACCATAC
	25980-BP-L	ggggaccactttgtacaagaaagctgggtgCTAAAAATGACTTGAACTTGAAATG
	25980-BP-2L	ggggaccactttgtacaagaaagctgggtgAAAATGACTTGAACTTGAAATGGGT
	25990-BP-U	ggggacaagtttgtacaaaaaagcaggcttcgaaggagatagaaccATGGGGAGAGCAGTTGGGAGGGCTG
	25990-BP-L	ggggaccactttgtacaagaaagctgggtgTTAGCCGTTTCTCGATGTTCTGTGA
	25990-BP-2L	ggggaccactttgtacaagaaagctgggtgGCCGTTTCTCGATGTTCTGTGAGAT
	26160-BP-U	ggggacaagtttgtacaaaaaagcaggcttcgaaggagatagaaccATGGAAGCTGGAGCAAGATTAGCCT
	26160-BP-L	ggggaccactttgtacaagaaagctgggtgTTATTGCCCCCTCTCTGAATGCATG
	26160-BP-2L	ggggaccactttgtacaagaaagctgggtgTTGCCCCCTCTCTGAATGCATGTAT
